# Supplementary material for: Extracellular Vesicles from Parasitic Helminths Contain Specific Excretory/Secretory Proteins and Are Internalized in Intestinal Host Cells
Source: PLoS One. 2012 Sep 24;7(9):e45974. doi: 10.1371/journal.pone.0045974 (PMC3454434; doi:10.1371/journal.pone.0045974)
Supplement: Table S1 — Proteins from Echinostoma caproni exosome-like vesicles identified using MASCOT search engine (Matrix-Science). (XLSX) [file pone.0045974.s001.xlsx]

## Sheet: Hoja1
TABLE S1. Proteins from Echinostoma caproni exosome-like vesicles identified using MASCOT search engine (Matrix-Science)
Protein	NCBI ID No	Species	Score	Peptides No	EmPAI
Structural proteins
Actin	256084605	Schistosoma mansoni	503	11	0.83
Beta-tubulin	127906261	Mesenchytraeus solifugus	242	8	0.14
Annexin A3	148223025	Xenopus laevis	48	1	0.09
Metabolic proteins
Enolase	122890450	Echinostoma caproni	369	5	0.41
Phosphoenolpyruvate carboxykinase	157103339	Aedes aegypti	89	3	0.09
Phosphoglycerate kinase	148283734	Fasciola hepatica	81	2	0.07
GAPDH	1916689	Schistosoma japonicum	80	1	ND
Carbamoyl-phosphate synthase L chain	76156242	Schistosoma japonicum	71	2	0.14
Triosephosphate isomerase 2	8777991	Philodina roseola	69	2	0.18
Acetyl Co-A carboxylase carboxyltransferase	76156864	Schistosoma japonicum	67	1	0.12
Transitional endoplasmic reticulum ATPase	29841289	Schistosoma japonicum	66	3	0.10
Phosphoglycerate mutase	60594751	Clonorchis sinensis	65	2	0.11
Fructose bisphosphate aldolase	29841453	Schistosoma japonicum	63	1	ND
Malate dehydrogenase, cytoplasmic	41053921	Danio rerio	52	2	ND
Propionyl-CoAcarboxylase	76156864	Schistosoma japonicum	51	1	0.12
Nuclear proteins
Histone H3	50897675	Bembras japonica	332	11	1.08
Ubiquitin	10719701	Scyliorhinus torazame	199	13	0.37
Elongation factor-1 alpha	2688908	Eupackardia calleta	110	3	0.07
HoloCentric chromosome binding Protein (hcp-4)	17508837	Caenorhabditis elegans	84	2	0.03
Stress proteins
Heat shock 10kDa protein 1	55742136	Xenopus (Silurana) tropicalis	64	1	0.31
14-3-3 protein zeta	45361145	Xenopus (Silurana) tropicalis	64	2	ND
Calcium binding proteins
Calcium-binding protein	2764758	Fasciola hepatica	103	3	0.15
Calmodulin-like protein 2 (CaM2)	146188636	Fasciola hepatica	56	1	0.19
Calponin homolog	1841843	Schistosoma mansoni	49	2	0.09
Other
predicted protein	156371481	Nematostella vectensis	771	25	3.63
unnamed protein product	47225212	Tetraodon nigroviridis	661	18	2.40
hypothetical larval protein NEMVEDRAFT_v1g225293	156322163	Nematostella vectensis	622	18	3.00
Karst, isoform A	24656802	Drosophila melanogaster	78	3	ND
hypothetical protein C52E12.1 - RING-finger (Really Interesting New Gene)	7497825	Caenorhabditis elegans	71	2	ND
similar to fetal Alzheimer antigen	149635094	Ornithorhynchus anatinus	68	4	ND
Tudor domain containing 7	58332562	Xenopus (Silurana) tropicalis	62	3	ND
similar to shugoshin-like protein 1, transcript variant A1	149634153	Ornithorhynchus anatinus	60	2	ND
hypothetical protein	115673122	Strongylocentrotus purpuratus	60	3	ND
similar to flocculin, putative	156550727	Nasonia vitripennis	59	3	ND
unnamed protein product	47206951	Tetraodon nigroviridis	59	3	ND
Ts1	155964455	Taenia solium	53	2	ND
SJCHGC04813 protein	76156157	Schistosoma japonicum	53	2	ND
Predicted protein		Nematostella vectensis	52	1	0.06
unnamed protein product	7919	Drosophila melanogaster	51	1	0.03
similar to IQ motif containing with AAA domain	126314604	Monodelphis domestica	51	2	ND
hypothetical protein NEMVEDRAFT_v1g225056	156324922	Nematostella vectensis	51	2	ND
hypothetical protein AaeL_AAEL002855	157132636	Aedes aegypti	50	2	ND
AGAP011928-PA	158300749	Anopheles gambiae str. PEST	49	2	ND
similar to viral A-type inclusion protein, putative	156552079	Nasonia vitripennis	47	2	ND
similar to pericentrin B	149546322	Ornithorhynchus anatinus	47	2	ND
Host proteins
Nuclear proteins
similar to histone 1, H2ai	74003971	Canis familiaris	525	19	1.14
Histone H2B type 1-N	126165296	Bos taurus	309	15	2.00
Histone H2A type 1-C	4504245	Homo sapiens	180	7	0.54
Caseins
Casein alphaS1	225632	Bos taurus	291	9	1.45
Beta-casein	115660	Bos taurus	101	5	0.13
Alpha-S2-casein precursor	27806963	Bos taurus	94	4	ND
Kappa-casein precursor	162811	Bos taurus	118	3	0.16
Beta-lactoglobulin	520	Bos taurus	111	3	0.17
Mucins
Mucin-2	294610643	Mus musculus	289	8	0.04
Immunoglobulins
Igh protein	12805257	Mus musculus	288	8	0.27
Immunoglobulin alpha heavy chain constant region	16323027	Mus musculus	278	8	0.41
Chain L, 2e8 Fab Fragment	3401954	Mus musculus	235	9	0.48
Anti-Single-Stranded Dna Antibody Fragment	17943290	Mus musculus	205	8	0.30
Ig light chain (V-J and kappa constant chain)	747857	Mus musculus	201	6	0.14
Ig light chain V region (ASWB1)	481376	Mus musculus	158	4	1.71
Ig mu chain C region (allele b)	90956	Mus musculus	152	3	0.21
Ig J chain	224008	Mus musculus	122	3	0.46
Chain A, Mature Metal Chelatase Catalytic Antibody With Hapten	5542535	Homo sapiens	114	3	0.14
Ig gamma-1 chain C region	194435	Mus musculus	58	1	ND
polymeric immunoglobulin receptor	458422	Mus musculus	50	2	0.04
Metabolic enzymes
cGMP-dependent protein kinase 2-like	76633326	Bos taurus	81	2	0.07
Hexokinase 1	184021	Homo sapiens	76	2	0.03
Succinate dehydrogenase complex subunit A	89574165	Mus musculus	62	2	0.05
Cytosolic malate dehydrogenase	387129	Mus musculus	56	2	ND
Propionyl-CoA carboxylase	312812	Homo sapiens	50	3	ND
Other
Calcium-activated chloride channel regulator 1 precursor	8567336	Mus musculus	165	5	0.03
Intelectin-1a precursor	6754388	Mus musculus	88	2	0.09
DiGeorge syndrome critical region gene 6, isoform CRA_c	148665084	Mus musculus	66	3	ND
Centromere protein O	71894973	Gallus gallus	57	2	ND
similar to epiplakin	126323032	Monodelphis domestica	55	2	ND
HIV-1 Nef interacting protein	1800303	Homo sapiens	52	2	0.07
similar to IQ motif containing with AAA domain	126314604	Monodelphis domestica	51	2	ND
ROBO2 isoform a	106922010	Mus musculus	51	2	ND
HP1-BP38 protein	1480110	Mus musculus	50	2	ND
Thyroid receptor-interacting protein 11	109084629	Macaca mulatta	50	2	ND
SH3 domain and tetratricopeptide repeats 2 isoform 2	109506650	Rattus norvegicus	50	1	0.02
