# Supplementary material for: Extracellular Vesicles from Parasitic Helminths Contain Specific Excretory/Secretory Proteins and Are Internalized in Intestinal Host Cells
Source: PLoS One. 2012 Sep 24;7(9):e45974. doi: 10.1371/journal.pone.0045974 (PMC3454434; doi:10.1371/journal.pone.0045974)
Supplement: Table S2 — Proteins from Echinostoma caproni exosome-like vesicles identified using ProteinPilot software v2.0.1 (Applied Biosystems). (XLSX) [file pone.0045974.s002.xlsx]

## Sheet: Hoja1
TABLE S2. Proteins from Echinostoma caproni exosome-like vesicles identified using ProteinPilot software v2.0.1 (Applied Biosystems)
Annotation	Species	NCBI ID (gi)	Peptides (95%)	Score
Structural proteins
Actin	Schistosoma mansoni	924603	22	40.16
Myosin heavy chain	Schistosoma mansoni	256086967	19	38.39
Paramyosin	Paragonimus westermani	66352009	8	17.76
Tubulin subunit beta	Schistosoma mansoni	256085520	6	13.22
Tubulin alpha-2	Fasciola hepatica	169146614	3	6.25
Myosin	Schistosoma japonicum	3941320	7	4.13
Vitelline protein BII	Fasciola gigantica	118738182	2	4.12
Tropomyosin	Schistosoma haematobium	42559587	2	3.75
Troponin t invertebrate	Schistosoma mansoni	256066240	1	3.08
Putative dynein light chain	Schistosoma japonicum	226467984	1	2.37
Actin 5C	Schistosoma japonicum	226478734	17	2.06
Tropomyosin-2	Schistosoma japonicum	226468642	0	1.49
Actin-like protein 6, acl6	Schistosoma mansoni	227283681	1	1.4
Chaperone/Heat shock proteins
Heat shock protein 70	Echinostoma caproni	187817586	8	16.53
Heat shock protein 60	Schistosoma japonicum	257215736	1	2.17
Metabolic enzymes
Enolase	Echinostoma caproni	122890450	5	10.09
Glyceraldehyde phosphate dehydrogenase	Fasciola hepatica	16406594	4	8
Phosphoglycerate kinase	Fasciola hepatica	148283734	4	7.7
Succinate dehydrogenase	Schistosoma mansoni	256082296	1	3.66
Phosphoenolpyruvate carboxykinase 2	Clonorchis sinensis	167541044	2	3.45
Acetyl-CoA carboxylase; methylcrotonyl-CoA carboxylase	Schistosoma mansoni	256085881	2	3.41
Fructose 1,6 bisphosphate aldolase	Schistosoma mansoni	605647	1	2.09
Propionyl-CoA carboxylase beta chain mitochondrial precursor	Schistosoma mansoni	256085170	1	2
NADP-dependent malic enzyme	Schistosoma japonicum	226478978	1	2
ATP synthase beta subunit	Schistosoma mansoni	256077755	1.7	1
Tubulin tyrosine ligase-like family, member 7	Schistosoma japonicum	257205772	1	1.52
Nuclear proteins
Histone H2B	Schistosoma mansoni	256070122	3	6.57
Histone H4	Schistosoma mansoni	256080737	3	5.7
Histone H2A	Schistosoma mansoni	256087707	2	4.11
Histone 3	Mediavagina sp. EMP-2009	254833442	1	2.15
Elongation factor-1	Clonorchis sinensis	46410394	2	3.24
Elongation factor	Schistosoma japonicum	226480744	1	2.53
Transcription factor IIE	Schistosoma japonicum	226483471	1	1.4
Protein catabolic process
Ubiquitin C	Schistosoma japonicum	226484872	1	2
Calcium-binding proteins
Tegumental calcium-binding EF-hand protein	Fasciola gigantica	71040800	3	6.55
Calponin/transgelin	Schistosoma mansoni	256071910	1	2.2
Calponin homolog	Schistosoma mansoni	256052491	1	2
Gelsolin	Schistosoma mansoni	256072032	1	2
Ribosomal proteins
Ribosomal protein L7a	Schistosoma japonicum	226473482	1	2.04
60S ribosomal protein L3	Schistosoma mansoni	256079531	1	2
60S ribosomal protein L30	Schistosoma mansoni	256079009	1	2
Ribosomal protein L23a	Clonorchis sinensis	209402510	1	1.7
60S ribosomal protein L13a	Schistosoma mansoni	256087799	1	1.4
Detoxification proteins
Peroxiredoxin (thioredoxin peroxidase)	Fasciola gigantica	259090533	4	2
Tegumental proteins
Tegumental calcium-binding EF-hand protein	Fasciola gigantica	71040800	3	6.55
Osteonectin (SPARC precursor)	Schistosoma japonicum	226467510	1	2
Other
apoptosis inhibitor	Schistosoma mansoni	256086930	4	2
Chain A, Hemoglobin (Hb2)		196049684	1.85	1
importin-beta 2	Schistosoma mansoni	256077749	1.52	1
kelch-like protein	Schistosoma mansoni	238656659	1.42	0
c The score (S) is a measure of the confidence in the assignment. Specifically, the relative certainty in the identification is 100×(1−10−S) percent.
