# Supplementary material for: Extracellular Vesicles from Parasitic Helminths Contain Specific Excretory/Secretory Proteins and Are Internalized in Intestinal Host Cells
Source: PLoS One. 2012 Sep 24;7(9):e45974. doi: 10.1371/journal.pone.0045974 (PMC3454434; doi:10.1371/journal.pone.0045974)
Supplement: Table S3 — Extracellular vesicles (ECV) account for 56% of the Echinostoma caproni secretome (refs. 19, 27 and 35). (XLSX) [file pone.0045974.s003.xlsx]

## Sheet: Hoja1
Table S3. Extracellular vesicles (ECV) account for 56% of the Echinostoma caproni secretome (refs. 19, 27 and 35)
Protein Identification	REFS	Found in ECV
Enolase	19, 27, 35	√
Phosphoenolpyruvate carboxykinase	19	√
GAPDH	19, 27	√
Fructose-bisphosphate aldolase	19, 27	√
Triose phosphate isomerase	19, 27	√
Aldehyde dehydrogenase NAD(P)+-like protein	19, 27
Protein disulphide isomerase	19
Superoxide dismutase Cu/Zn	27
Aldo-keto-reductase	27
Acetyl coA transferase	27	√
RNA recognition motif	27
Histones	27	√
Ubiquitins	27	√
MICAL-like	27
Phosphoglycerate kinase	19
Enoyl-coa hydratase precursor 1	19
Actin	19, 27	√
Tubulin	19	√
14-3-3 protein	19	√
20 kDa Calcium-binding protein	19	√
Calmodulin-like protein 2 (cam2)	19	√
Tegumental calcium-binding EF-hand protein	19
Glutathione S-transferase class-mu	19
Heat shock protein Hsp60	19
Heat shock protein Hsp70	19	√
