# Supplementary material for: Extracellular Vesicles from Parasitic Helminths Contain Specific Excretory/Secretory Proteins and Are Internalized in Intestinal Host Cells
Source: PLoS One. 2012 Sep 24;7(9):e45974. doi: 10.1371/journal.pone.0045974 (PMC3454434; doi:10.1371/journal.pone.0045974)
Supplement: Table S4 — Proteins from Fasciola hepatica exosome-like vesicles identified using MASCOT search engine (Matrix Science). (XLSX) [file pone.0045974.s004.xlsx]

## Sheet: Hoja1
TABLE S4. Proteins from Fasciola hepatica exosome-like vesicles identified using MASCOT search engine (Matrix Science)
Protein	NCBI ID nº	Species	MASCOT	PEPTIDES	EmPAI
Proteases
Leucyl aminopeptidase	55714631	Fasciola hepatica	606	23	0.66
secreted Cathepsin L 1	116488416	Fasciola hepatica	397	14	0.82
Cathepsin L protein	41152540	Fasciola hepatica	388	15	1.28
Cathepsin L1	10798511	Fasciola hepatica	343	13	0.71
Putative cys1 protein (cystatin superfamily)	40643263	Fasciola hepatica	308	9	0.13
Cathepsin L	8547325	Fasciola hepatica	278	6	0.29
Cathepsin L2	108735840	Fasciola hepatica	248	10	1.12
secreted Cathepsin L2	148575301	Fasciola hepatica	230	6	0.40
Legumain-1	146150098	Fasciola gigantica	167	4	0.14
ferritin-like protein	85700966	Fasciola hepatica	91	2	0.16
Cathepsin B-like protease	452268	Fasciola hepatica	87	2	0.69
similar to Insulin-degrading enzyme (Insulysin)	66548195	Apis mellifera	58	3	ND
Metabolic proteins
Enolase	3023708	Fasciola hepatica	565	9	0.73
GAPDH	16406594	Fasciola hepatica	178	5	0.70
Frutose-bisphosphate aldolase C	2282574	C. elegans	85	2	ND
Phosphoenolpyruvate carboxykinase	6688857	Nephrops norvegicus	82	2	0.09
similar to Mitochondrial 2-oxoglutarate/malate carrier protein (OGCP)	110762529	Apis mellifera	57	3	ND
cytosolic Malate dehydrogenase	48686715	Clonorchis sinensis	56	1	0.09
UDP-glucoronosyl and UDP-glucosyl transferase	158294703	Anopheles gambiae	52	2	ND
Cytoskeleton-related proteins
Actin	256084605	Schistosoma mansoni	380	7	0.58
Beta-tubulin	40018568	Danio rerio	266	8	0.29
Microtubule-associated protein (MAP)	157124400	Aedes aegypti	77	3	0.01
Annexin A3 [Xenopus laevis]	148223025	Xenopus laevis	51	2	0.09
Heat shock proteins
HSC79	1865782	Danio rerio	260	6	0.2
HSP70	42794532	Macrobrachium rosenbergii	205	5	0.2
Heat shock protein 83	6016262	Drosophila auraria	192	5	0.12
Hsp90 protein	56759038	Schistosoma japonicum	160	4	0.08
HSP60	115729108	Strongylocentrotus purpuratus	75	3	0.05
Heat shock protein gp96	47551251	Strongylocentrotus purpuratus	69	2	0.04
Heat shock protein 82	68304637	Archegozetes longisetosus	66	2	ND
Heat shock protein Hsp110	59861130	Aurelia aurita	63	1	0.25
Nuclear proteins
Elongation factor-1alpha	3063345	Hediste japonica	195	4	0.36
SJCHGC05581 protein Skp1 family, tetramerisation domain	60692028	Schistosoma japonicum	80	2	0.72
bZIP transcription factor	158290158	Anopheles gambiae	62	4	ND
similar to transcription factor GATA-4 (GATA binding factor-4)	156538725	Nasonia vitripennis	60	3	ND
Helicase	157132188	Aedes aegypti	57	3	ND
AGAP003449-PA chromosome segregation protein SMC	158290158	Anopheles gambiae	51	3	ND
Membrane proteins
similar to ENSANGP00000027587 ABC transporter MDResistence!	156551141	Nasonia vitripennis	56	1	0.02
similar to K11H3.7, partial TWiK family of potassium channels protein 7	110766226	Apis mellifera	53	1	0.08
Signaling molecules
14-3-3 protein	58263527	Fasciola gigantica	254	5	0.38
MICAL	157109953	Aedes aegypti	71	5	ND
similar to GA21542-PA (Proline-binding domain)	156541302	Nasonia vitripennis	63	5	ND
Detoxifying enzymes
Thioredoxin	6492215	Fasciola hepatica	206	8	0.29
Thioredoxin peroxidase	3024714	Fasciola hepatica	202	10	1.72
GST Sigma Class	292659520	Fasciola hepatica	189	5	0.46
Glutathione S-transferase class-mu 26 kDa isozyme 51	232197	Fasciola hepatica	147	3	0.45
Thiol-specific antioxidant protein	3549894	Fasciola hepatica	134	6	0.53
Thioredoxin-glutathione reductase	157887771	Fasciola hepatica	78	2	0.05
SJCHGC03348 protein Thioredoxin_like	56756675	Schistosoma japonicum	50	2	0.45
similar to glutathione S-transferase omega	56756675	Schistosoma japonicum	50	2	0.45
Calcium binding proteins
Calmodulin-like protein 2 (CaM2)	146188636	Fasciola hepatica	127	4	0.43
putative calcium-binding protein	6911186	Fasciola hepatica	98	3	1.11
similar to CG18076-PB Calponin homology domain	115939636	Strongylocentrotus purpuratus	88	5	ND
Calcium-binding protein	2764758	Fasciola hepatica	82	3	0.15
FABP's
Fatty acid-binding protein type 2	124012088	Fasciola hepatica	146	5	0.85
Fatty acid-binding protein type 3	47116941	Fasciola hepatica	58	2	0.23
Other
Ubiquitin	10719701	Scyliorhinus torazame	239	22	0.89
putative Fasciola/Schistosoma cross-reactive protein	57117776	Fasciola hepatica	124	3	0.58
Titin A	110005909	Danio rerio	101	5	ND
similar to CG18076-PB	115939636	Strongylocentrotus purpuratus	100	7	ND
similar to NP_523794-CG9291-PB	60692028	Schistosoma japonicum	80	2	0.31
ATR interacting protein	148227085	Xenopus laevis	62	3	ND
SJCHGC05625 protein similar to BRIX ribosomal	56758264	Schistosoma japonicum	59	2	0.09
similar to zinc finger protein	115928322	Strongylocentrotus purpuratus	58	2	0.01
asp (abnormal spindle)-like, microcephaly associated [Danio rerio]	183076546	Danio rerio	55	4	ND
similar to gelsolin [Strongylocentrotus purpuratus]		Strongylocentrotus purpuratus	54	1	ND
similar to pejvakin	115688620	Strongylocentrotus purpuratus	54	2	ND
similar to Viral A-type inclusion protein repeat containing protein [Strongylocentrotus purpuratus]	115943882	Strongylocentrotus purpuratus	53	2	0.01
Calponin homology domain	29387027	Xenopus laevis	53	2	0.02
similar to K11H3.7	110766226	Apis mellifera	53	1	0.08
putative IDGF	55978158	Diaprepes abbreviatus	53	1	0.07
hypothetical protein AaeL_AAEL014023	157138541	Aedes aegypti	52	5	ND
similar to predicted protein	91089257	Tribolium castaneum	52	3	ND
conserved ATPase domain protein	146761308	Neodiprion lecontei	52	3	ND
similar to fkbp-rapamycin associated protein	91089099	Tribolium castaneum	52	3	ND
hypothetical protein AaeL_AAEL000416	157134705	Aedes aegypti	51	3	ND
AGAP002737-PA Immunoglobulin domain	158290594	Anopheles gambiae	51	3	ND
similar to polyketide synthase	1293790	Caenorhabditis briggsae	50	3	ND
similar myophilin antigen in Echinococcus granulosus	29841466	Schistosoma japonicum	50	2	ND
Host proteins
Immunoglobulins
IgA heavy chain constant region	4063715	Bos taurus	297	11	0.67
IgM heavy chain constant region	2232299	Bos taurus	141	3	0.14
Ig J chain	32401410	Bos taurus	78	2	0.40
Ig lambda light chain (anti-testosterona antibody)	432627	Bos taurus	66	2	0.14
Metabolic enzymes
PEPCK-2	12655193	Pan troglodites	113	3	0.09
cytosolic malate dehydrogenase	387129	Mus musculus	79	1	0.09
Other
hypothetical protein	118098342	Gallus gallus	76	5	ND
9030409G11Rik protein	18605758	Mus musculus	68	2	ND
similar to RIO kinase 1 isoform 1	57110204	Canis familiaris	61	3	ND
Moesin-ezrin-radixin-like protein	32363191	Rattus norvegicus	60	1	0.05
KIAA1794, isoform CRA_c	119622446	Homo sapiens	60	3	ND
Dystrophin Dp427l isoform	5032285	Homo sapiens	59	3	ND
Myosin ID	114668066	Pan troglodytes	56	3	ND
Mortality factor 4 like 2-like	27674605	Rattus norvegicus	56	3	ND
Dynein light chain	28189344	Bos taurus	56	2	ND
CD19 differentiation antigen	178667	Homo sapiens	54	1	0.06
Cortactin-binding protein 2	74318848	Bos taurus	54	2	ND
TPA: spectrin-like protein nuclear envelope and Golgi	34849883	Homo sapiens	51	4	ND
Complement component C9	2499467	Rattus norvegicus	50	2	ND
