# Supplementary material for: Extracellular Vesicles from Parasitic Helminths Contain Specific Excretory/Secretory Proteins and Are Internalized in Intestinal Host Cells
Source: PLoS One. 2012 Sep 24;7(9):e45974. doi: 10.1371/journal.pone.0045974 (PMC3454434; doi:10.1371/journal.pone.0045974)
Supplement: Table S5 — Extracellular vesicles (ECV) account for 52% of the Fasciola hepatica secretome (refs. 28, 30, 52). (XLSX) [file pone.0045974.s005.xlsx]

## Sheet: Hoja1
Table S5. Extracellular vesicles (ECV) account for 52% of the Fasciola hepatica secretome (refs. 28, 30, 52)
Protein Identification	REFS	Found in ECV
Leucyl aminopeptidase	28, 30	√
Cathepsin L 1	30	√
Cathepsin L2	30	√
Legumain-1	30	√
Cathepsin B-like protease	30	√
Carboxypeptidase A	30
Xaa-Pro dipeptidase	30
Aminoacylase	30
Enolase	28, 30	√
GAPDH	52	√
Frutose-bisphosphate aldolase C	30	√
Phosphoenolpyruvate carboxykinase	28, 30	√
Hexokinase	30
Triose-phosphate isomerase	30
NADP-dependent malic enzyme	30
ATP synthase alpha	30
Short chain/retinal dehydrogenase	30
Carbonic anhydrase	30
Annexin	30	√
Tetraspanin	30
Phospholipase A	30
Phospholipase D	30
ATP-binding casette	30
von Willebrand factor	30
Nucleoside diphosphate kinase	30
Kunitz type inhibitor	30
Serpin	30
Thioredoxin	30	√
Thioredoxin peroxidase	30	√
Glutathione S-transferase 28 kDa	30	√
Glutathione S-transferase 26 kDa	30, 52	√
Thioredoxin-glutathione reductase	30	√
Glutathione dehydrogenase	30	√
Superoxide dismutase	52
NPC-2 cholesterol transporter	30
Ferritin-like protein	30	√
Fatty acid-binding protein type 2	30	√
Fatty acid-binding protein type 3	52	√
Myoglobin	30
Haemoglobin F2	30
Heat shock protein 90	30	√
Heat shock protein 70	30	√
14-3-3 protein	30	√
Peptidyl-prolyl cis-trans isomerase	30
Ubiquitin	30	√
Actin	30	√
Calponin	30	√
Fimbrin	30
Myosin light chain	30
Calmodulin-like protein 2	30	√
Calcium-binding protein	30	√
EF hand calcium binding protein	30
